# Supplementary material for: Nutrient Deprivation Coupled with High Light Exposure for Bioactive Chrysolaminarin Production in the Marine Microalga Isochrysis zhangjiangensis
Source: Mar Drugs. 2022 May 26;20(6):351. doi: 10.3390/md20060351 (PMC9225646; doi:10.3390/md20060351)
Supplement: Supplementary file 1 [file marinedrugs-20-00351-s001.zip]

Archive with 1 entries (1 files):
- marinedrugs-1717924-supplementary.pdf
